# Supplementary material for: Hydroxy Selenomethionine Alleviates Hepatic Lipid Metabolism Disorder of Pigs Induced by Dietary Oxidative Stress via Relieving the Endoplasmic Reticulum Stress
Source: Antioxidants (Basel). 2022 Mar 15;11(3):552. doi: 10.3390/antiox11030552 (PMC8945048; doi:10.3390/antiox11030552)
Supplement: Supplementary file 1 [file antioxidants-11-00552-s001.zip]

Archive with 2 entries (2 files):
- antioxidants-1622562-Supplementary Figures.pdf
- antioxidants-1622562-Supplementary Tables.pdf
